# Supplementary material for: A PPARG Splice Variant in Granulosa Cells Is Associated with Polycystic Ovary Syndrome
Source: J Clin Med. 2022 Dec 8;11(24):7285. doi: 10.3390/jcm11247285 (PMC9786670; doi:10.3390/jcm11247285)
Supplement: Supplementary file 1 [file jcm-11-07285-s001.zip]

Archive with 1 entries (1 files):
- jcm-1986925-supplementary.pdf
